# Supplementary material for: Both EZH2 and JMJD6 regulate cell cycle genes in breast cancer
Source: BMC Cancer. 2020 Nov 27;20:1159. doi: 10.1186/s12885-020-07531-8 (PMC7694428; doi:10.1186/s12885-020-07531-8)
Supplement: Supplementary file 8 — Additional file 8. Potential transcription factor binding sites in the conserved JMJD6 binding sites in two clusters types. Cluster with genes IL6, SIRT4, BRIX1 (A), and IGF2BP3, ADAM17, AURKA, Histones, IDE sites (B). The sequence used for PATCH begins with first base of conserved sequence marked in the clusters and PATCH score is given as percent binding. [file 12885_2020_7531_MOESM8_ESM.zip]

Archive with 2 entries (2 files):
- Additional file 8 AR4.docx
- Additional file 8 BR4.docx
